# Supplementary material for: Comparative evaluation of machine learning and deep learning approaches for compressive strength prediction of geopolymer concrete
Source: Sci Rep. 2026 May 7;16:14652. doi: 10.1038/s41598-026-50705-w (PMC13153404; doi:10.1038/s41598-026-50705-w)
Supplement: Supplementary file 1 — Supplementary Material 1 [file 41598_2026_50705_MOESM1_ESM.zip]

Archive with 7 entries (5 files):
- ML/
- ML/ML2.py
- ML/README.pdf
- ANN/
- ANN/ANN3.py
- ANN/README.pdf
- Data_test.xlsx
