# Supplementary material for: Comparative evaluation of machine learning and deep learning approaches for compressive strength prediction of geopolymer concrete
Source: Sci Rep. 2026 May 7;16:14652. doi: 10.1038/s41598-026-50705-w (PMC13153404; doi:10.1038/s41598-026-50705-w)
Supplement: Supplementary file 1 — Supplementary Material 1 [file 41598_2026_50705_MOESM1_ESM.zip › ML/ML2.py]

import pandas as pd
import numpy as np
import matplotlib.pyplot as plt
import os
import shap

# Scikit-learn modules
from sklearn.model_selection import train_test_split
from sklearn.metrics import mean_absolute_error, mean_squared_error, r2_score, mean_absolute_percentage_error
from sklearn.preprocessing import StandardScaler, PolynomialFeatures
from sklearn.pipeline import make_pipeline
from sklearn.linear_model import LinearRegression
from sklearn.compose import TransformedTargetRegressor
from sklearn.svm import SVR
from sklearn.tree import DecisionTreeRegressor
from sklearn.ensemble import RandomForestRegressor, GradientBoostingRegressor

# External libraries
from xgboost import XGBRegressor
from lightgbm import LGBMRegressor
from catboost import CatBoostRegressor

# ==========================================
# 1. Setup Paths and Load Data
# ==========================================
work_dir = r"D:\Ezz\Research\My_Papers\ML_ANN Geopolymer"
file_name = "Data_test.xlsx" 
file_path = os.path.join(work_dir, file_name)

print(f"Loading data from: {file_path}")

try:
    df = pd.read_excel(file_path)
except Exception as e:
    print(f"Could not read Excel, trying CSV... ({e})")
    df = pd.read_csv(file_path.replace('.xlsx', '.csv'))

# Clean column names
df.columns = df.columns.str.replace('\n', ' ').str.strip()

# ==========================================
# 2. Preprocessing
# ==========================================
target_col = df.columns[-1]
feature_cols = df.columns[:-1]

X = df[feature_cols]
y = df[target_col]

print(f"Features: {len(feature_cols)} | Target: {target_col}")

X_train, X_test, y_train, y_test = train_test_split(X, y, test_size=0.20, random_state=42)

# ==========================================
# 3. Define Models
# ==========================================

# 1. SVM (Wrapped to handle target scaling)
svm_base = make_pipeline(StandardScaler(), SVR(C=10.0, epsilon=0.1))
svm_model = TransformedTargetRegressor(regressor=svm_base, transformer=StandardScaler())

# 2. Polynomial Regression (Degree 2)
# Scaling is crucial before PolynomialFeatures to prevent numerical instability
poly_model = make_pipeline(StandardScaler(), PolynomialFeatures(degree=2), LinearRegression())

models = {
    "SVM": svm_model,
    "Polynomial Regression": poly_model,
    "Decision Tree": DecisionTreeRegressor(random_state=42),
    "Random Forest": RandomForestRegressor(n_estimators=100, random_state=42),
    "LightGBM": LGBMRegressor(random_state=42, verbose=-1),
    "Gradient Boosting": GradientBoostingRegressor(random_state=42),
    "XGBoost": XGBRegressor(objective='reg:squarederror', random_state=42),
    "CatBoost": CatBoostRegressor(verbose=0, random_state=42)
}

# ==========================================
# 4. Training, Prediction, and Evaluation
# ==========================================
results_list = []

# Create directories
plots_dir = os.path.join(work_dir, "Model_Plots")
shap_dir = os.path.join(work_dir, "SHAP_Plots")
os.makedirs(plots_dir, exist_ok=True)
os.makedirs(shap_dir, exist_ok=True)

print("\nStarting Model Training and SHAP Generation...\n")

for name, model in models.items():
    print(f"Processing {name}...")
    
    # --- Train ---
    model.fit(X_train, y_train)
    
    # --- Predict ---
    y_pred = model.predict(X_test)
    
    # --- Metrics ---
    mae = mean_absolute_error(y_test, y_pred)
    mse = mean_squared_error(y_test, y_pred)
    r2 = r2_score(y_test, y_pred)
    mape = mean_absolute_percentage_error(y_test, y_pred)
    
    n = len(y_test)
    p = X_test.shape[1]
    r2_adj = 1 - (1 - r2) * (n - 1) / (n - p - 1)
    
    results_list.append({
        "Model": name,
        "MAE": mae,
        "MSE": mse,
        "R2": r2,
        "R2-Adjusted": r2_adj,
        "MAPE": mape
    })
    
    # --- Plot Actual vs Predicted ---
    plt.figure(figsize=(8, 6))
    plt.scatter(y_test, y_pred, color='blue', alpha=0.6, edgecolors='k')
    min_val = min(y_test.min(), y_pred.min())
    max_val = max(y_test.max(), y_pred.max())
    plt.plot([min_val, max_val], [min_val, max_val], 'r--', lw=2, label='Perfect Fit')
    plt.title(f"{name}: Actual vs Predicted")
    plt.xlabel("Actual Compressive Strength")
    plt.ylabel("Predicted Compressive Strength")
    plt.legend()
    plt.grid(True)
    plt.savefig(os.path.join(plots_dir, f"{name}_Actual_vs_Predicted.png"))
    plt.close()

    # ==========================================
    # 5. SHAP Explanations
    # ==========================================
    try:
        print(f"   Generating SHAP for {name}...")
        plt.figure()
        
        # Case A: Tree-based models (Fastest)
        if name in ["XGBoost", "LightGBM", "CatBoost", "Random Forest", "Gradient Boosting", "Decision Tree"]:
            explainer = shap.TreeExplainer(model)
            shap_values = explainer.shap_values(X_test)
            
            # Fix for models returning list of shap values
            if isinstance(shap_values, list):
                shap_values = shap_values[0]
                
            shap.summary_plot(shap_values, X_test, show=False)
            
        # Case B: SVM (Special handling for TransformedTargetRegressor)
        elif name == "SVM":
            inner_model = model.regressor_ 
            transformer = inner_model.named_steps['standardscaler']
            
            # Scale data for the inner model
            X_train_scaled = transformer.transform(X_train)
            X_test_scaled = transformer.transform(X_test)
            
            # Summarize background data (KMeans)
            X_train_summary = shap.kmeans(X_train_scaled, 50)
            
            explainer = shap.KernelExplainer(inner_model.named_steps['svr'].predict, X_train_summary)
            shap_values = explainer.shap_values(X_test_scaled)
            shap.summary_plot(shap_values, X_test, show=False)

        # Case C: Polynomial Regression (Generic KernelExplainer)
        elif name == "Polynomial Regression":
            # We use the full pipeline predict function
            # Summarize original X_train
            X_train_summary = shap.kmeans(X_train, 50)
            
            explainer = shap.KernelExplainer(model.predict, X_train_summary)
            shap_values = explainer.shap_values(X_test)
            shap.summary_plot(shap_values, X_test, show=False)

        # Save Plot
        plt.savefig(os.path.join(shap_dir, f"{name}_SHAP_Summary.png"), bbox_inches='tight')
        plt.close()
        
    except Exception as e:
        print(f"   Could not generate SHAP for {name}: {e}")

# ==========================================
# 6. Export Results
# ==========================================
results_df = pd.DataFrame(results_list)
output_excel = os.path.join(work_dir, "Model_Performance_Metrics_v3.xlsx")
results_df.to_excel(output_excel, index=False)

print("\n" + "="*50)
print(f"Metrics saved to: {output_excel}")
print(f"Plots saved in: {plots_dir}")
print(f"SHAP plots saved in: {shap_dir}")
print("="*50)
print(results_df)
