# Supplementary material for: Comparative evaluation of machine learning and deep learning approaches for compressive strength prediction of geopolymer concrete
Source: Sci Rep. 2026 May 7;16:14652. doi: 10.1038/s41598-026-50705-w (PMC13153404; doi:10.1038/s41598-026-50705-w)
Supplement: Supplementary file 1 — Supplementary Material 1 [file 41598_2026_50705_MOESM1_ESM.zip › ANN/ANN3.py]

import pandas as pd
import numpy as np
import matplotlib.pyplot as plt
import os
import tensorflow as tf
from tensorflow.keras.models import Sequential
from tensorflow.keras.layers import Dense, Dropout
from tensorflow.keras.callbacks import EarlyStopping
from sklearn.model_selection import train_test_split
from sklearn.preprocessing import StandardScaler
from sklearn.metrics import mean_absolute_error, mean_squared_error, r2_score, mean_absolute_percentage_error
import shap

# --- NEW IMPORT FOR TABNET ---
import torch
from pytorch_tabnet.tab_model import TabNetRegressor

# Disable GPU for TensorFlow if needed
# os.environ["CUDA_VISIBLE_DEVICES"] = "-1"

# ==========================================
# 1. Setup Paths and Load Data
# ==========================================
work_dir = r"D:\Ezz\Research\My_Papers\ML_ANN Geopolymer"
file_name = "Data_test.xlsx" 
file_path = os.path.join(work_dir, file_name)

print(f"Loading data from: {file_path}")

try:
    df = pd.read_excel(file_path)
except Exception as e:
    print(f"Could not read Excel, trying CSV... ({e})")
    if os.path.exists(file_path.replace('.xlsx', '.csv')):
        df = pd.read_csv(file_path.replace('.xlsx', '.csv'))
    else:
        raise FileNotFoundError(f"Could not find data file at {file_path}")

# Clean column names
df.columns = df.columns.str.replace('\n', ' ').str.strip()
print("Columns:", df.columns.tolist())

# ==========================================
# 2. Preprocessing
# ==========================================
target_col = df.columns[-1]
feature_cols = df.columns[:-1]

X = df[feature_cols].values
y = df[target_col].values.reshape(-1, 1)

# Split data: 80% Train, 20% Test
X_train_raw, X_test_raw, y_train_raw, y_test_raw = train_test_split(X, y, test_size=0.20, random_state=42)

# Scale Features (X)
scaler_X = StandardScaler()
X_train = scaler_X.fit_transform(X_train_raw)
X_test = scaler_X.transform(X_test_raw)

# Scale Target (y)
scaler_y = StandardScaler()
y_train = scaler_y.fit_transform(y_train_raw)
y_test = scaler_y.transform(y_test_raw)

# CRITICAL: Convert to float32 for PyTorch/TabNet compatibility
X_train = X_train.astype(np.float32)
X_test = X_test.astype(np.float32)
y_train = y_train.astype(np.float32)
y_test = y_test.astype(np.float32)

print(f"Train shape: {X_train.shape} | Test shape: {X_test.shape}")

# ==========================================
# 3. Define Deep Learning Models
# ==========================================
input_dim = X_train.shape[1]

def build_shallow_ann():
    model = Sequential()
    model.add(Dense(64, activation='relu', input_dim=input_dim))
    model.add(Dense(32, activation='relu'))
    model.add(Dense(1, activation='linear'))
    model.compile(optimizer='adam', loss='mse')
    return model

def build_deep_ann():
    model = Sequential()
    model.add(Dense(128, activation='relu', input_dim=input_dim))
    model.add(Dropout(0.2)) 
    model.add(Dense(64, activation='relu'))
    model.add(Dropout(0.2))
    model.add(Dense(32, activation='relu'))
    model.add(Dense(1, activation='linear'))
    model.compile(optimizer='adam', loss='mse')
    return model

def build_tabnet():
    # TabNet Regressor
    model = TabNetRegressor(
        optimizer_fn=torch.optim.Adam,
        optimizer_params=dict(lr=0.02),
        scheduler_params={"step_size":10, "gamma":0.9},
        scheduler_fn=torch.optim.lr_scheduler.StepLR,
        mask_type='entmax',
        verbose=0
    )
    return model

models_dict = {
    "ANN_Shallow": build_shallow_ann,
    "ANN_Deep": build_deep_ann,
    "TabNet": build_tabnet
}

# ==========================================
# 4. Training and Evaluation Loop
# ==========================================
results_list = []
plots_dir = os.path.join(work_dir, "DL_Model_Plots")
shap_dir = os.path.join(work_dir, "DL_SHAP_Plots")
os.makedirs(plots_dir, exist_ok=True)
os.makedirs(shap_dir, exist_ok=True)

for name, model_builder in models_dict.items():
    print(f"\nTraining {name}...")
    
    model = model_builder()
    
    # Placeholders for plotting data
    loss_train = []
    loss_val = []
    
    # --- TRAINING LOGIC ---
    if name == "TabNet":
        # TabNet Training
        model.fit(
            X_train=X_train, y_train=y_train,
            eval_set=[(X_train, y_train), (X_test, y_test)],
            eval_name=['train', 'valid'],
            eval_metric=['mse'],
            max_epochs=300,
            patience=20,
            batch_size=256, 
            virtual_batch_size=128,
            num_workers=0,
            drop_last=False
        )
        
        # --- TABNET HISTORY EXTRACTION ---
        # TabNet stores history in a dictionary attribute 'history'
        # 'loss' is the training loss
        # 'valid_mse' corresponds to the validation set metric we defined
        loss_train = model.history['loss']
        loss_val = model.history['valid_mse']
        
    else:
        # Keras ANN Training
        early_stop = EarlyStopping(monitor='val_loss', patience=20, restore_best_weights=True)
        history = model.fit(
            X_train, y_train,
            validation_split=0.2, 
            epochs=300,           
            batch_size=32,
            callbacks=[early_stop],
            verbose=0             
        )
        
        # --- KERAS HISTORY EXTRACTION ---
        loss_train = history.history['loss']
        loss_val = history.history['val_loss']
        print(f"   Finished in {len(history.epoch)} epochs.")

    # --- PREDICTION ---
    pred_scaled = model.predict(X_test)
    
    # Inverse transform
    y_pred = scaler_y.inverse_transform(pred_scaled)
    y_actual = scaler_y.inverse_transform(y_test)
    
    # Flatten to 1D arrays
    y_pred = y_pred.flatten()
    y_actual = y_actual.flatten()
    
    # --- METRICS ---
    mae = mean_absolute_error(y_actual, y_pred)
    mse = mean_squared_error(y_actual, y_pred)
    r2 = r2_score(y_actual, y_pred)
    mape = mean_absolute_percentage_error(y_actual, y_pred)
    
    n = len(y_actual)
    p = X_test.shape[1]
    r2_adj = 1 - (1 - r2) * (n - 1) / (n - p - 1)
    
    results_list.append({
        "Model": name,
        "MAE": mae,
        "MSE": mse,
        "R2": r2,
        "R2-Adjusted": r2_adj,
        "MAPE": mape
    })
    
    # --- PLOT 1: Actual vs Predicted ---
    plt.figure(figsize=(8, 6))
    plt.scatter(y_actual, y_pred, color='purple', alpha=0.6, edgecolors='k')
    min_val = min(y_actual.min(), y_pred.min())
    max_val = max(y_actual.max(), y_pred.max())
    plt.plot([min_val, max_val], [min_val, max_val], 'r--', lw=2)
    plt.title(f"{name}: Actual vs Predicted")
    plt.xlabel("Actual Compressive Strength")
    plt.ylabel("Predicted Compressive Strength")
    plt.grid(True)
    plt.savefig(os.path.join(plots_dir, f"{name}_Actual_vs_Predicted.png"))
    plt.close()
    
    # --- PLOT 2: Loss Curve (Training vs Validation) ---
    plt.figure(figsize=(8, 6))
    plt.plot(loss_train, label='Train Loss')
    plt.plot(loss_val, label='Val Loss')
    plt.title(f"{name}: Training Loss Curve")
    plt.xlabel("Epochs")
    plt.ylabel("Loss (MSE)")
    plt.legend()
    plt.grid(True)
    plt.savefig(os.path.join(plots_dir, f"{name}_Training_Loss.png"))
    plt.close()

    # ==========================================
    # 5. SHAP Explanations
    # ==========================================
    try:
        print(f"   Generating SHAP for {name}...")
        
        def model_predict_wrapper(data):
            # Ensure output is flattened for SHAP
            preds = model.predict(data)
            return preds.flatten()

        # Use a small background sample
        background = shap.kmeans(X_train, 50)
        
        explainer = shap.KernelExplainer(model_predict_wrapper, background)
        shap_values = explainer.shap_values(X_test)
        
        plt.figure()
        shap.summary_plot(shap_values, X_test, feature_names=feature_cols, show=False)
        plt.savefig(os.path.join(shap_dir, f"{name}_SHAP_Summary.png"), bbox_inches='tight')
        plt.close()
        
    except Exception as e:
        print(f"   Could not generate SHAP for {name}: {e}")

# ==========================================
# 6. Export Results
# ==========================================
results_df = pd.DataFrame(results_list)
output_excel = os.path.join(work_dir, "DL_Model_Performance_Metrics.xlsx")
results_df.to_excel(output_excel, index=False)

print("\n" + "="*50)
print("Deep Learning Analysis Complete!")
print(f"Metrics saved to: {output_excel}")
print(f"Plots saved in: {plots_dir}")
print("="*50)
print(results_df)
