# Supplementary material for: Comparative evaluation of machine learning and deep learning approaches for compressive strength prediction of geopolymer concrete
Source: Sci Rep. 2026 May 7;16:14652. doi: 10.1038/s41598-026-50705-w (PMC13153404; doi:10.1038/s41598-026-50705-w)
Supplement: Supplementary file 1 — Supplementary Material 1 [file 41598_2026_50705_MOESM1_ESM.zip › Data_test.xlsx]

## Sheet: Data_test
Fly ash (kg)	Meta-kaolin (kg)	Silica Fume (kg)	Slag (kg)	NaOH (kg)	Na2O3Si (kg)	sand (kg)	Gravel (kg)	Fiber (PP) (kg)	Fiber (SF) (kg)	Superplastizer (liter)	water (liter)	age (days)	Compressive Strength (kg/cm2)
0	0	0	350	43	135	581	1047	0	0	18	63	7	261
0	0	0	400	49	155	533	959	0	0	20	72	7	329
0	0	0	450	55	174	484	871	0	0	23	81	7	350
0	0	0	350	43	135	581	1047	0	0	18	63	28	349
0	0	0	400	49	155	533	959	0	0	20	72	28	424
0	0	0	450	55	174	484	871	0	0	23	81	28	483
350	0	0	0	43	135	561	1010	0	0	18	63	7	103
400	0	0	0	49	155	510	917	0	0	20	72	7	153
450	0	0	0	55	174	458	824	0	0	23	81	7	206
350	0	0	0	43	135	561	1010	0	0	18	63	28	148
400	0	0	0	49	155	510	917	0	0	20	72	28	193
450	0	0	0	55	174	458	824	0	0	23	81	28	256
40	0	0	360	41	129	543	978	0	0	20	90	7	304
40	0	0	360	49	155	530	955	0	0	20	72	7	333
40	0	0	360	61	194	511	921	0	0	20	45	7	378
40	0	0	360	41	129	543	978	0	0	20	90	28	394
40	0	0	360	49	155	530	955	0	0	20	72	28	424
40	0	0	360	61	194	511	921	0	0	20	45	28	513
80	0	0	320	41	129	541	973	0	0	20	90	7	329
80	0	0	320	49	155	528	951	0	0	20	72	7	349
80	0	0	320	61	194	509	916	0	0	20	45	7	386
80	0	0	320	41	129	541	973	0	0	20	90	28	406
80	0	0	320	49	155	528	951	0	0	20	72	28	436
80	0	0	320	61	194	509	916	0	0	20	45	28	448
0	40	0	360	41	129	544	980	0	0	20	90	7	313
0	40	0	360	49	155	532	957	0	0	20	72	7	326
0	40	0	360	61	194	513	923	0	0	20	45	7	356
0	40	0	360	41	129	544	980	0	0	20	90	28	393
0	40	0	360	49	155	532	957	0	0	20	72	28	416
0	40	0	360	61	194	513	923	0	0	20	45	28	478
360	40	0	0	41	129	523	942	0	0	360	0	7	110
360	40	0	0	49	155	511	919	0	0	360	0	7	149
360	40	0	0	61	194	492	885	0	0	360	0	7	253
360	40	0	0	41	129	523	942	0	0	360	0	28	214
360	40	0	0	49	155	511	919	0	0	360	0	28	229
360	40	0	0	61	194	492	885	0	0	360	0	28	295
0	0	0	400	41	129	545	982	0	0	20	45	7	294
0	0	0	400	49	155	533	959	0	0	20	90	7	329
0	0	0	400	61	194	514	925	0	0	20	72	7	380
0	0	0	400	41	129	545	982	0	0	20	45	28	388
0	0	0	400	49	155	533	959	0	0	20	90	28	424
0	0	0	400	61	194	514	925	0	0	20	72	28	504
400	0	0	0	41	129	522	940	0	0	20	45	7	134
400	0	0	0	49	155	510	917	0	0	20	90	7	153
400	0	0	0	61	194	490	883	0	0	20	72	7	217
400	0	0	0	41	129	522	940	0	0	20	45	28	184
400	0	0	0	49	155	510	917	0	0	20	90	28	193
400	0	0	0	61	194	490	883	0	0	20	72	28	264
0	0	0	300	42	93	644	1161	0	0	6	95	7	270
0	0	0	300	42	93	644	1161	0	3	6	95	7	308
0	0	0	300	42	93	624	1123	0	6	6	115	7	346
0	0	0	300	42	93	644	1161	0	0	6	95	28	358
0	0	0	300	42	93	644	1161	0	3	6	95	28	411
0	0	0	300	42	93	624	1123	0	6	6	115	28	458
0	0	0	500	71	154	568	852	0	0	10	83	7	354
0	0	0	500	71	154	568	852	0	3	10	106	7	400
0	0	0	500	71	154	568	852	0	6	10	106	7	435
0	0	0	500	71	154	568	852	0	0	10	83	28	488
0	0	0	500	71	154	568	852	0	3	10	106	28	551
0	0	0	500	71	154	568	852	0	6	10	106	28	600
408	0	0	0	41	103	647	1202	0	0	6	0	28	408
400	0	0	0	41	103	545	1281	0	0	6	22.4	28	614
225	0	0	225	112.5	112.5	865.61	742.88	0	0	22.5	36	28	632
225	0	5	225	112.5	112.5	862.65	740.34	0	0	22.5	36	28	601
225	0	10	225	112.5	112.5	859.69	737.8	0	0	22.5	36	28	581
225	0	0	225	112.5	112.5	865.61	742.88	0	39.2	22.5	36	28	642
225	0	5	225	112.5	112.5	865.61	742.88	0	39.2	22.5	36	28	632
222.8	0	10	222.8	112.5	112.5	865.22	742.54	0	39.2	22.5	36	28	581
220.5	0	0	220.5	112.5	112.5	864.83	742.21	0	78.4	22.5	36	28	663
222.8	0	5	222.8	112.5	112.5	865.22	742.54	0	78.4	22.5	36	28	622
220.5	0	10	220.5	112.5	112.5	864.83	742.21	0	78.4	22.5	36	28	601
204	0	0	204	41	103	591.2	1305.6	0	0	24.48	4	7	231
204	0	0	204	41	103	591.2	1305.6	0	0	24.48	4	28	324
204	0	0	204	41	103	591.2	1305.6	2.04	0	24.48	4	7	330
204	0	0	204	41	103	591.2	1305.6	2.04	0	24.48	4	28	411
204	0	0	204	41	103	591.2	1305.6	4.08	0	24.48	4	7	350
204	0	0	204	41	103	591.2	1305.6	4.08	0	24.48	4	28	436
204	0	0	204	41	103	591.2	1305.6	6.12	0	24.48	4	7	313
204	0	0	204	41	103	591.2	1305.6	6.12	0	24.48	4	28	381.5
400	0	0	0	32.55	103.23	509.82	948.27	0	0	0	140	14	133
400	0	0	0	32.55	103.23	509.82	948.27	0	0	0	140	28	214
400	0	0	0	40.7	129	482.25	896.99	0	0	0	140	14	178
400	0	0	0	40.7	129	482.25	896.99	0	0	0	140	28	250
400	0	0	0	48	154.8	455.5	847.25	0	0	0	140	14	220
400	0	0	0	48	154.8	455.5	847.25	0	0	0	140	28	300
0	400	0	0	32.55	103.23	525.1	976.66	0	0	0	140	14	23
0	400	0	0	32.55	103.23	525.1	976.66	0	0	0	140	28	28
0	400	0	0	40.7	129	497.5	925.39	0	0	0	140	14	59
0	400	0	0	40.7	129	497.5	925.39	0	0	0	140	28	61
0	400	0	0	48	154.8	470.79	875.67	0	0	0	140	14	96
0	400	0	0	48	154.8	470.79	875.67	0	0	0	140	28	110
400	0	0	0	32.55	103.23	513.9	955.94	0	4	0	140	14	200
400	0	0	0	32.55	103.23	513.9	955.94	0	4	0	140	28	230
400	0	0	0	40.7	129	486.4	904.7	0	4	0	140	14	220
400	0	0	0	40.7	129	486.4	904.7	0	4	0	140	28	245
400	0	0	0	48	154.8	459	845.9	0	4	0	140	14	383
400	0	0	0	48	154.8	459	845.9	0	4	0	140	28	410
0	400	0	0	32.55	103.23	524.61	975.79	0	4	0	140	14	118
0	400	0	0	32.55	103.23	524.61	975.79	0	4	0	140	28	132
0	400	0	0	40.7	129	497	924.5	0	4	0	140	14	69
0	400	0	0	40.7	129	497	924.5	0	4	0	140	28	79
0	400	0	0	48	154.8	470	874	0	4	0	140	14	36
0	400	0	0	48	154.8	470	874	0	4	0	140	28	53
400	0	0	0	32.55	103.23	509	947	0.9	0	0	140	14	124
400	0	0	0	32.55	103.23	509	947	0.9	0	0	140	28	238
400	0	0	0	40.7	129	481	895	0.9	0	0	140	14	158
400	0	0	0	40.7	129	481	895	0.9	0	0	140	28	309
400	0	0	0	48	154.8	455	846	0.9	0	0	140	14	216
400	0	0	0	48	154.8	455	846	0.9	0	0	140	28	416
0	400	0	0	32.55	103.23	524	975	0.9	0	0	140	14	108.9
0	400	0	0	32.55	103.23	524	975	0.9	0	0	140	28	121
0	400	0	0	40.7	129	498	926	0.9	0	0	140	14	117.9
0	400	0	0	40.7	129	498	926	0.9	0	0	140	28	131
0	400	0	0	48	154.8	470	874	0.9	0	0	140	14	158.4
0	400	0	0	48	154.8	470	874	0.9	0	0	140	28	176
218	5	0	197	41	103	592	1302	6	0	23	4	7	311
398	4	0	0	40	129	493	902	0	4	0	141	28	248
393	1	0	0	48	156	455	844	0	5	0	140	28	409
412	0	0	10	41	128	491	903	0	3	0	139	28	245
0	405	0	6	32	103	524	974	0	4	2	138	14	122
404	0	0	3	41	103	650	1206	0	0	5	2	28	406
78	0	0	318	61	195	508	919	0	0	16	44	7	389
53	0	0	364	41	130	542	974	0	0	17	92	28	398
405	0	0	2	41	129	527	933	0	0	17	46	7	136
28	0	0	367	50	156	532	960	0	0	23	74	28	430
1	406	0	11	47	154	467	880	0	4	3	139	28	59
2	45	0	350	61	193	515	924	0	0	21	46	7	355
6	0	0	399	40	129	547	983	0	0	14	46	7	294
396	2	0	3	42	130	519	939	0	1	22	45	28	180
4	409	0	4	41	130	498	934	1	0	1	142	28	125
4	0	0	501	72	155	570	855	0	2	9	106	7	400
395	0	0	5	33	102	513	948	0	1	0	142	28	214
407	3	0	1	61	194	486	886	0	0	24	73	28	265
405	5	0	5	32	103	511	947	0	0	2	139	14	125
0	401	0	0	41	129	501	920	1	0	0	141	14	112
66	1	0	309	62	193	514	913	0	0	19	44	7	385
403	1	0	0	48	157	514	918	0	0	18	70	7	146
84	2	0	324	62	195	512	922	0	1	19	46	28	446
6	7	0	311	41	94	622	1124	0	6	8	113	7	357
2	403	0	1	48	154	471	875	1	0	2	141	28	175
0	403	0	0	47	154	471	876	0	4	0	142	28	58
222	0	10	219	114	111	861	739	0	0	22	35	28	579
0	400	0	0	48	154	471	874	0	4	0	138	28	54
1	397	0	0	32	104	527	982	0	4	0	141	14	120
400	0	0	0	40	129	477	897	0	0	0	138	14	178
409	9	0	0	48	154	455	844	0	0	1	139	28	313
232	2	5	220	112	111	861	744	0	39	28	36	28	632
0	7	0	401	50	154	536	957	0	0	17	89	7	331
8	403	0	3	41	126	495	925	1	0	0	140	14	115
8	398	0	4	48	153	474	878	0	0	2	137	28	103
0	0	0	352	43	137	581	1045	0	0	19	62	7	256
218	1	5	216	114	113	867	744	0	79	22	36	28	627
0	400	0	0	40	130	495	931	0	4	1	141	14	78
213	1	10	212	113	114	865	740	0	78	25	34	28	595
395	1	0	0	48	156	508	925	0	1	13	69	7	155
5	5	0	410	61	193	510	924	0	0	23	76	7	375
7	1	0	453	55	173	483	867	0	0	22	78	7	348
205	0	0	197	41	102	593	1301	4	0	22	4	7	351
401	8	0	0	48	154	455	845	1	0	5	140	28	219
0	45	0	359	41	128	541	982	0	0	16	90	7	308
0	401	0	3	47	154	469	873	1	0	1	139	28	177
399	1	0	2	41	128	483	889	1	1	4	141	14	148
0	12	0	499	69	155	568	852	0	3	13	107	28	554
85	0	0	319	61	194	513	910	0	0	25	47	28	446
394	5	0	8	33	104	507	947	0	0	0	140	14	136
2	41	0	362	61	194	515	923	0	0	20	45	28	471
2	399	0	0	40	129	496	924	0	4	2	142	28	75
391	0	0	2	32	102	510	959	0	4	2	139	28	230
401	0	0	0	40	129	488	899	0	4	0	142	14	217
446	0	0	6	56	173	462	817	0	0	23	80	28	259
394	0	0	0	32	104	507	947	1	0	0	137	14	107
0	400	0	0	48	152	466	882	1	0	0	140	14	162
348	0	0	0	43	134	565	1012	0	0	16	65	28	149
45	2	0	364	49	155	531	961	0	1	20	72	28	422
207	5	0	199	41	104	594	1308	6	1	28	6	28	385
355	43	0	10	61	196	494	882	0	0	361	2	28	294
455	9	0	0	55	175	458	825	0	0	21	81	28	256
221	3	5	218	113	113	864	744	0	78	20	35	28	618
0	6	0	498	71	154	566	849	0	3	10	104	7	400
202	0	0	212	41	104	591	1304	6	0	20	5	28	385
219	0	10	229	113	111	867	738	0	79	23	37	28	603
399	3	0	6	33	103	507	941	1	0	0	142	28	119
7	404	0	0	49	156	468	870	1	0	2	137	14	152
0	404	0	0	48	156	471	874	1	0	0	139	28	171
358	45	0	9	49	155	508	919	0	0	360	1	7	151
0	4	0	498	71	154	575	857	0	6	12	105	28	600
0	0	0	400	60	193	513	929	0	0	20	72	28	509
411	2	0	1	48	154	457	853	0	0	2	139	28	303
405	0	0	5	41	129	484	900	0	0	0	139	14	179
7	5	0	295	42	92	647	1160	0	0	9	96	7	272
402	0	0	7	62	195	485	885	0	1	23	75	28	262
0	1	0	407	49	154	534	957	0	0	19	71	28	428
0	399	0	0	32	105	522	979	1	1	2	141	28	123
218	7	5	229	113	112	866	746	0	77	19	39	28	630
405	3	0	0	50	155	509	920	0	0	22	91	7	151
9	0	0	339	43	135	584	1048	0	0	18	64	7	258
203	3	0	203	41	103	588	1310	4	0	26	6	7	359
361	34	0	6	41	128	520	945	0	0	361	0	28	214
8	0	0	399	41	129	546	987	0	0	21	45	7	304
67	5	0	326	61	193	511	920	0	0	22	44	28	449
402	9	0	6	48	154	458	839	0	0	0	138	28	301
397	1	0	8	40	130	486	898	0	4	1	138	14	219
403	6	0	0	47	155	458	849	0	4	1	139	14	382
0	395	0	6	32	104	525	969	1	0	0	139	28	126
453	0	0	0	55	174	457	820	0	0	22	81	7	203
0	3	0	457	55	173	485	872	0	0	26	82	7	348
402	3	0	0	33	101	516	962	0	3	2	140	28	235
6	402	0	9	48	155	473	874	1	0	0	140	28	178
206	0	0	207	41	104	594	1303	2	0	23	4	28	411
203	5	0	205	40	102	590	1306	6	0	25	7	7	315
395	0	0	0	48	155	456	840	0	0	4	140	14	221
355	38	0	0	41	130	526	944	0	0	361	0	28	211
39	0	0	367	62	194	511	918	0	0	19	43	28	513
0	3	0	390	61	195	515	921	0	0	21	73	7	380
2	0	0	306	42	94	626	1125	0	6	6	117	7	347
399	4	0	3	48	153	450	848	0	0	1	140	28	302
3	405	0	0	41	129	495	925	0	0	0	139	28	57
4	4	0	301	43	93	642	1162	0	1	9	94	7	268
0	0	0	399	50	156	530	956	0	0	23	89	28	423
404	1	0	0	32	103	514	953	1	0	4	141	14	113
400	0	0	0	42	129	481	898	1	1	0	140	14	146
0	3	0	399	48	156	536	957	0	1	23	92	28	430
416	6	0	9	41	104	645	1202	0	0	4	0	28	407
216	5	5	221	112	112	868	745	0	77	23	37	28	625
357	8	0	12	43	135	563	1010	0	1	11	63	28	150
3	403	0	4	49	153	472	877	0	0	0	140	14	97
399	7	0	0	50	154	506	923	0	0	21	72	28	199
0	0	0	297	41	92	645	1157	0	3	7	93	7	305
0	401	0	0	41	129	497	925	0	0	0	139	28	57
0	9	0	288	42	94	621	1125	0	6	8	118	7	348
0	3	0	302	41	92	645	1161	0	3	10	96	7	306
201	0	0	200	41	104	591	1305	2	0	20	5	7	330
8	4	0	408	48	154	533	962	0	0	24	73	28	424
4	0	0	401	42	130	548	983	0	1	22	44	7	290
201	0	0	204	40	104	595	1304	0	0	25	5	28	322
39	0	0	365	49	153	530	953	0	0	20	72	28	425
0	0	0	352	43	135	580	1045	0	0	20	63	28	353
37	0	0	362	49	155	528	953	0	0	18	73	7	325
39	3	0	352	49	154	523	959	0	1	14	72	7	331
453	14	0	0	55	173	456	821	0	0	20	78	7	209
397	2	0	3	41	131	482	900	1	0	1	139	28	166
211	0	10	226	112	114	856	744	0	0	23	36	28	578
0	43	0	366	41	130	541	982	0	0	19	89	28	395
217	5	5	218	112	113	868	739	0	80	22	36	28	625
400	10	0	0	42	130	481	897	1	0	1	140	28	166
362	39	0	0	42	128	519	946	0	0	360	0	28	207
47	2	0	356	50	155	531	957	0	0	16	73	7	339
0	6	0	456	54	175	483	875	0	0	21	82	7	355
402	1	0	0	62	194	487	885	0	0	20	72	28	276
393	0	0	4	41	130	480	896	0	0	0	141	14	183
400	0	0	11	48	156	456	846	0	0	1	140	14	217
42	0	0	351	49	155	534	957	0	0	18	72	7	340
0	40	0	365	41	129	538	988	0	0	21	89	7	311
361	43	0	6	50	155	510	926	0	0	359	0	7	150
399	0	0	0	49	156	461	851	0	4	0	139	28	401
7	3	0	496	70	154	564	857	0	6	6	105	28	606
8	3	0	503	71	153	570	852	0	3	12	107	7	405
4	0	0	393	49	154	534	958	0	1	20	72	7	334
207	0	0	205	41	102	594	1300	6	0	27	4	28	383
0	0	0	302	41	92	649	1160	0	3	4	97	28	408
3	398	0	0	48	155	475	872	0	3	1	138	28	56
358	46	0	0	40	128	525	953	0	0	359	0	7	107
365	46	0	0	61	195	498	883	0	0	358	0	28	300
85	8	0	316	48	156	530	949	0	0	21	73	28	437
399	1	0	0	42	129	481	895	0	1	0	140	14	182
400	3	0	10	41	103	548	1282	0	0	4	20	28	615
82	3	0	324	41	127	544	974	0	0	19	87	7	329
3	38	0	363	49	154	531	959	0	0	18	70	7	331
0	397	0	1	42	129	497	931	0	0	1	139	14	62
0	4	0	496	71	154	568	854	0	6	9	107	7	436
0	0	0	304	42	93	645	1158	0	0	8	95	28	360
0	397	0	6	33	102	525	972	0	0	0	140	28	28
418	0	0	4	41	103	643	1207	0	0	7	1	28	405
409	4	0	2	48	155	452	847	0	3	0	141	14	382
357	38	0	0	48	156	518	922	0	0	360	0	7	147
397	0	0	0	32	103	511	963	0	3	0	142	28	223
236	4	5	221	111	113	865	744	0	39	27	37	28	636
1	0	0	411	40	131	545	976	0	0	24	45	7	296
392	0	0	0	47	156	456	845	0	0	4	140	28	299
69	0	0	314	48	155	530	949	0	0	18	73	28	439
402	0	0	0	32	104	511	948	1	0	0	141	14	115
4	5	0	498	71	154	569	853	0	6	9	104	7	435
398	0	0	2	42	130	525	942	0	0	19	44	28	182
357	43	0	1	61	193	489	883	0	0	359	0	28	305
11	0	0	292	42	91	640	1157	0	0	10	96	7	269
0	33	0	361	62	194	509	921	0	0	20	45	28	484
205	0	0	207	40	103	589	1303	2	0	27	6	7	330
223	1	10	221	112	113	861	735	0	0	19	36	28	571
359	0	0	0	43	136	560	1011	0	0	23	62	7	107
408	1	0	5	41	130	527	934	0	1	20	46	7	134
219	1	0	227	113	113	864	742	0	78	25	37	28	663
3	41	0	367	60	193	519	928	0	1	22	44	28	484
71	1	0	313	61	195	510	917	0	0	17	48	7	392
4	4	0	502	71	152	571	850	0	0	13	82	7	361
32	5	0	362	41	128	543	978	0	0	21	89	7	308
3	41	0	359	49	155	532	958	0	0	19	72	7	327
445	2	0	3	56	175	461	824	0	1	21	84	28	254
390	3	0	0	48	155	462	854	0	3	0	139	28	405
365	38	0	0	61	194	492	891	0	0	360	2	28	295
403	0	0	0	32	102	514	952	0	3	2	142	28	219
401	8	0	0	49	155	507	920	0	0	21	89	28	197
6	0	0	503	70	154	569	853	0	6	11	106	7	438
386	0	0	0	41	128	485	910	0	4	0	141	14	218
2	38	0	359	41	128	542	980	0	0	21	89	7	309
4	399	0	0	32	103	527	979	0	1	1	140	14	23
0	402	0	5	33	105	524	969	1	0	2	142	28	122
35	3	0	354	41	130	541	990	0	0	23	88	7	303
0	394	0	0	32	103	523	979	1	1	0	140	28	127
397	0	0	0	42	129	527	937	0	1	22	46	7	134
209	0	0	204	40	102	594	1306	0	0	25	6	7	232
398	0	0	0	61	194	489	891	0	0	23	72	28	273
403	1	0	3	32	103	510	943	0	0	0	142	28	208
394	1	0	0	49	154	506	922	0	0	22	93	7	152
198	0	0	209	42	101	590	1304	2	0	23	3	28	414
396	0	0	4	49	155	462	843	0	4	0	139	14	384
37	1	0	356	48	156	529	954	0	0	19	73	28	419
0	407	0	10	41	128	502	930	0	3	0	139	14	68
350	0	0	8	43	134	562	1008	0	0	16	64	28	150
227	3	5	234	114	113	859	744	0	1	19	36	28	598
0	411	0	0	41	129	497	928	0	0	0	142	14	64
2	0	0	398	62	194	514	933	0	0	21	73	7	377
0	2	0	294	42	92	642	1163	0	0	3	94	28	359
409	8	0	1	48	156	459	844	0	4	1	142	14	385
201	0	0	197	41	104	589	1304	2	0	27	4	7	336
4	0	0	302	42	93	647	1162	0	0	7	94	28	366
352	0	0	5	43	135	564	1012	0	0	19	66	7	106
34	0	0	363	49	153	533	959	0	0	18	74	28	416
450	0	0	4	54	174	459	822	0	0	23	81	7	198
399	0	0	0	60	195	487	881	0	0	22	71	7	211
202	4	0	211	42	102	596	1309	0	0	27	4	7	234
82	4	0	312	49	155	533	953	0	0	19	72	7	352
397	2	0	0	48	154	461	844	0	4	1	140	28	404
5	405	0	0	33	103	523	980	0	4	0	139	28	133
402	3	0	0	33	104	507	943	1	0	0	141	28	125
224	2	0	229	113	114	864	734	0	39	22	35	28	642
51	0	0	355	41	130	543	987	0	0	21	90	7	309
3	0	0	502	71	155	572	851	0	6	9	106	28	600
0	39	0	366	41	128	548	985	0	0	16	91	7	312
3	398	0	0	40	130	496	915	0	4	0	139	28	72
71	1	0	319	41	129	538	974	0	0	19	88	28	404
390	0	0	5	47	156	451	837	1	0	0	140	14	198
43	0	0	361	61	194	508	922	0	0	22	45	28	515
5	0	0	495	72	154	571	855	0	3	8	104	28	552
443	4	0	0	55	173	459	826	0	0	25	80	28	257
0	406	0	0	33	104	523	975	0	4	2	139	28	133
0	393	0	1	31	103	524	972	0	0	2	140	14	23
209	4	0	215	41	104	594	1304	4	0	24	3	7	344
76	5	0	319	49	155	527	955	0	0	21	72	7	349
361	44	0	5	61	193	495	887	0	0	362	0	7	247
397	5	0	1	61	194	486	881	0	0	20	69	7	214
208	1	0	200	41	102	587	1299	4	0	19	3	28	431
400	0	0	1	41	129	481	899	0	0	0	140	14	188
404	0	0	4	32	104	509	944	1	0	0	139	28	127
396	4	0	9	40	129	485	905	0	4	1	140	14	221
396	2	0	0	48	154	457	848	0	0	0	138	28	307
0	401	0	0	41	129	496	924	0	4	0	139	14	62
392	2	0	0	49	154	457	842	0	0	2	140	14	223
233	0	5	232	112	114	866	735	0	39	28	37	28	640
3	400	0	0	41	128	501	927	0	0	0	141	14	57
401	6	0	2	50	154	512	919	0	0	21	71	28	187
401	0	0	6	41	129	480	904	0	0	0	142	14	185
402	0	0	8	48	155	510	918	0	0	20	75	28	202
1	398	0	0	33	104	526	977	0	4	0	138	28	134
399	0	0	1	48	154	454	850	1	0	0	140	28	215
4	39	0	360	49	155	527	956	0	0	24	73	7	330
0	394	0	0	40	128	494	921	0	4	0	141	14	64
42	4	0	358	61	194	509	919	0	0	21	45	28	520
45	0	0	362	61	194	512	923	0	0	22	41	28	523
2	409	0	0	48	154	470	874	0	4	0	140	14	33
0	0	0	290	42	93	651	1157	0	0	3	96	28	362
202	0	0	209	41	104	590	1311	4	0	26	4	7	350
95	8	0	329	62	195	508	916	0	0	19	45	7	390
405	2	0	2	41	103	546	1281	0	0	6	24	28	614
0	398	0	2	48	153	469	872	0	3	0	138	14	33
2	0	0	294	43	93	631	1120	0	5	4	115	7	345
402	8	0	0	41	129	486	904	0	0	0	142	14	180
42	4	0	354	49	155	535	957	0	1	23	74	7	336
227	3	5	225	113	113	868	746	0	40	19	34	28	628
0	401	0	0	32	104	525	982	0	4	0	142	28	133
1	403	0	0	48	155	462	876	0	1	0	140	28	111
9	34	0	360	41	128	548	978	0	1	24	88	7	311
1	402	0	0	31	102	517	973	1	0	0	138	28	123
364	43	0	0	41	128	522	945	0	0	360	0	7	110
1	6	0	506	72	153	571	859	0	3	13	106	28	550
391	0	0	3	42	129	482	897	0	1	2	138	14	182
220	0	5	225	112	114	864	745	0	78	23	36	28	613
404	0	0	0	60	194	494	884	0	0	20	72	28	265
395	0	0	11	48	155	457	845	1	0	0	139	28	220
78	4	0	325	49	154	532	948	0	0	19	74	7	344
219	9	10	221	112	113	868	741	0	39	27	36	28	585
222	0	0	232	113	111	860	748	0	38	25	36	28	637
209	0	0	207	41	103	593	1305	0	0	21	5	28	327
409	6	0	7	42	103	547	1288	0	0	8	21	28	610
0	0	0	399	40	129	542	980	0	0	17	45	7	292
6	0	0	312	43	93	644	1163	0	0	5	95	7	270
395	0	0	0	49	153	454	852	0	0	1	140	28	298
0	402	0	3	49	155	466	882	1	0	4	141	28	177
399	0	0	4	62	195	488	885	0	0	22	70	28	260
405	0	0	6	50	154	504	917	0	0	22	72	28	199
389	0	0	0	31	102	514	952	0	4	2	139	28	232
219	0	0	230	112	114	867	746	0	0	23	35	28	634
3	0	0	298	42	92	647	1164	0	4	4	96	7	311
453	0	0	0	55	174	453	827	0	0	23	82	28	253
399	0	0	3	41	128	480	891	0	0	0	140	14	171
81	1	0	320	60	193	504	913	0	0	18	47	7	387
197	2	0	207	40	103	591	1302	4	0	27	5	7	346
356	34	0	0	61	194	492	884	0	0	359	0	7	250
86	0	0	311	61	196	503	913	0	0	23	43	28	453
2	3	0	513	71	154	569	857	0	1	7	81	28	494
404	1	0	0	49	153	456	840	1	0	0	141	14	200
0	1	0	354	42	134	579	1043	0	0	19	63	7	265
229	0	0	229	114	111	864	750	0	41	24	35	28	640
0	399	0	0	48	154	472	872	1	0	2	140	28	181
7	0	0	451	54	174	486	867	0	0	27	82	28	477
0	0	0	399	61	194	516	921	0	0	19	73	7	379
221	2	0	225	111	113	870	739	0	39	20	37	28	639
406	2	0	0	32	103	514	956	0	0	2	137	28	215
0	0	0	300	42	93	647	1156	0	0	8	94	28	360
402	4	0	0	48	155	455	849	0	4	2	140	28	413
0	0	0	409	40	130	539	981	0	0	18	44	7	298
350	0	0	1	42	137	568	1009	0	1	16	64	28	153
399	0	0	3	48	155	458	841	1	0	0	142	14	195
203	0	0	195	41	104	590	1305	4	0	25	2	28	430
349	42	0	0	41	129	528	949	0	0	358	1	28	206
407	4	0	0	48	155	512	914	0	0	24	89	7	145
404	0	0	1	33	104	509	946	0	0	0	139	28	212
401	3	0	0	32	104	511	945	0	0	2	143	14	136
13	404	0	3	48	154	467	878	0	0	0	140	28	118
368	39	0	7	40	129	527	946	0	0	360	0	7	110
399	2	0	3	41	129	480	895	1	1	4	140	28	164
397	0	0	6	48	155	507	919	0	0	19	72	28	200
399	0	0	0	48	156	509	919	0	0	18	72	28	198
0	399	0	0	41	131	500	924	0	1	0	141	14	59
221	0	5	234	112	113	872	743	0	39	21	35	28	625
392	0	0	1	42	130	477	894	0	0	0	140	14	172
0	0	0	448	54	173	478	873	0	0	25	84	7	354
405	0	0	0	48	156	452	844	0	0	3	139	14	220
362	46	0	4	60	195	485	884	0	0	363	0	28	294
404	0	0	3	47	155	457	850	1	0	1	141	14	192
399	5	0	1	33	102	514	946	0	0	0	139	28	215
2	1	0	391	62	193	519	917	0	0	23	73	28	507
1	7	0	398	50	155	531	962	0	0	19	91	7	331
0	0	0	408	41	128	538	987	0	0	20	44	28	388
402	0	0	6	41	128	522	940	0	0	25	45	28	182
393	0	0	1	48	154	455	847	0	4	0	141	14	382
235	3	5	225	112	112	868	742	0	79	22	33	28	625
0	1	0	349	43	134	581	1049	0	1	23	60	28	347
5	0	0	345	43	134	584	1041	0	0	15	60	28	347
0	399	0	0	33	102	524	979	0	0	0	143	28	28
9	43	0	349	61	194	513	927	0	0	20	45	7	354
403	0	0	1	41	128	488	909	0	4	0	142	28	239
75	7	0	319	40	130	540	982	0	0	24	89	7	322
222	0	0	218	113	113	866	743	0	78	23	37	28	663
10	0	0	500	70	154	568	852	0	0	11	83	28	488
345	4	0	9	42	135	566	1009	0	0	20	63	7	103
354	46	0	4	40	129	526	943	0	0	360	0	7	113
397	0	0	6	61	195	484	882	0	0	18	72	7	224
353	36	0	0	41	129	523	950	0	1	361	1	7	102
2	406	0	0	41	128	499	932	0	4	0	140	28	80
90	0	0	324	61	193	505	914	0	1	22	45	7	388
407	4	0	8	61	194	491	876	0	0	20	74	28	269
207	0	0	199	42	101	597	1298	6	0	28	4	7	317
223	3	0	227	112	111	869	735	0	40	24	35	28	636
396	7	0	0	49	156	511	916	0	0	18	72	7	146
7	3	0	400	41	128	541	975	0	1	19	45	28	391
0	401	0	6	49	154	471	871	1	0	0	138	14	159
0	402	0	6	32	104	520	980	0	4	0	140	28	128
0	1	0	296	42	91	622	1118	0	6	7	114	28	459
0	1	0	400	49	154	535	958	0	0	20	76	7	331
198	0	0	203	40	103	599	1304	4	0	23	2	28	435
399	10	0	8	60	194	487	880	0	0	17	72	28	259
3	400	0	2	41	128	493	932	1	0	1	138	28	129
216	0	10	222	112	112	865	748	0	78	21	35	28	607
0	7	0	505	71	154	573	847	0	3	13	106	7	397
402	0	0	4	50	156	505	919	0	0	23	74	7	162
393	2	0	11	32	104	509	945	1	0	1	141	14	112
454	0	0	0	55	173	458	828	0	0	24	80	28	265
0	390	0	0	47	156	472	877	1	0	1	141	14	152
228	0	10	227	112	112	863	742	0	1	22	35	28	580
0	0	0	503	70	155	563	855	0	6	13	106	28	600
0	398	0	0	33	102	526	969	0	4	0	138	28	123
453	3	0	0	54	174	455	822	0	0	22	80	28	260
3	1	0	297	42	92	640	1163	0	0	5	93	7	269
1	403	0	3	50	153	471	874	1	0	1	139	14	165
405	0	0	6	42	105	649	1196	0	1	9	2	28	406
7	37	0	370	61	194	515	922	0	0	21	45	7	353
400	0	0	0	40	103	541	1283	0	0	5	22	28	621
6	9	0	500	71	153	573	847	0	6	5	104	7	442
0	3	0	352	43	134	578	1048	0	0	19	60	7	252
0	0	0	391	49	155	538	958	0	0	24	90	28	417
2	405	0	0	41	130	498	928	1	1	0	141	14	112
401	0	0	7	39	130	482	889	0	0	0	141	14	177
401	0	0	0	33	102	511	948	0	0	5	138	28	223
0	407	0	0	39	129	500	927	0	0	0	141	28	60
0	407	0	0	48	155	469	878	1	0	4	140	28	169
41	0	0	358	61	193	509	922	0	0	24	44	28	508
403	3	0	0	49	155	455	853	1	0	2	140	28	216
393	1	0	0	60	194	492	888	0	0	25	70	7	215
78	3	0	323	60	194	507	919	0	0	19	45	7	382
5	4	0	409	40	127	543	986	0	0	23	46	28	388
750	0	0	0	85.7	214.3	1200	0	0	0	15	37.5	28	357
749	0	0	0	85.7	214.3	1200	0	0.68	0	15	37.5	28	530
747	0	0	0	85.7	214.3	1200	0	1.35	0	15	37.5	28	735
745	0	0	0	85.7	214.3	1200	0	2.03	0	15	37.5	28	704
733	0	0	0	85.7	214.3	1200	0	2.7	0	15	37.5	28	683
428	0	0	0	49	122	630	1170	0	0	8.5	43	24	306
444	0	0	0	44	111	630	1170	0	0	9	43	24	306
428	0	0	0	57	114	630	1170	0	0	8.5	43	24	408
428	0	0	0	49	122	630	1170	0	0	8.5	43	24	285
428	0	0	0	49	122	630	1170	0	0	8.5	43	48	327
428	0	0	0	49	122	630	1170	0	0	8.5	43	48	327
428	0	0	0	49	122	630	1170	0	0	8.5	43	48	306
428	0	0	0	49	122	630	1170	0	0	13	43	48	306
428	0	0	0	49	122	630	1170	0	0	17	43	48	296
428	0	0	0	49	122	630	1170	0	0	8.5	43	48	367
428	0	0	0	49	122	630	1170	0	0	8.5	43	48	458
689	0	0	78	61	194	773	1000	0	14	0	100	28	203
620	0	78	78	61	194	773	1000	0	14	0	100	28	101
620	0	78	78	61	194	773	1000	0	14	0	100	28	203
659	0	39	78	61	194	773	1000	0	14	0	100	28	101
620	0	0	155	61	194	773	1000	0	14	0	100	28	81
543	0	78	155	61	194	773	1000	0	12	0	100	28	326
543	0	78	155	61	194	773	1000	0	12	0	100	28	397
581	0	39	155	61	194	773	1000	0	12	0	100	28	320
543	0	0	233	61	194	773	1000	0	12	0	100	28	499
465	0	78	233	61	194	773	1000	0	8	0	100	28	357
465	0	78	233	61	194	773	1000	0	8	0	100	28	530
504	0	39	233	61	194	773	1000	0	10	0	100	28	500
465	0	0	310	61	194	773	1000	0	8	0	100	28	503
388	0	78	310	61	194	773	1000	0	8	0	100	28	524
388	0	78	310	61	194	773	1000	0	8	0	100	28	500
426	0	39	310	61	194	773	1000	0	8	0	100	28	663
400	0	0	0	32.55	103.23	509	947	0.9	0	0	140	14	124
400	0	0	0	32.55	103.23	509	947	0.9	0	0	140	28	238
400	0	0	0	40.7	129	481	895	0.9	0	0	140	14	158
400	0	0	0	40.7	129	481	895	0.9	0	0	140	28	309
400	0	0	0	48	154.8	455	846	0.9	0	0	140	14	216
400	0	0	0	48	154.8	455	846	0.9	0	0	140	28	416
0	400	0	0	32.55	103.23	524	975	0.9	0	0	140	14	108.9
0	400	0	0	32.55	103.23	524	975	0.9	0	0	140	28	121
0	400	0	0	40.7	129	498	926	0.9	0	0	140	14	117.9
0	400	0	0	40.7	129	498	926	0.9	0	0	140	28	131
0	400	0	0	48	154.8	470	874	0.9	0	0	140	14	158.4
0	400	0	0	48	154.8	470	874	0.9	0	0	140	28	176
400	0	0	0	32.55	103.23	509.82	948.27	0	0	0	140	14	133
400	0	0	0	32.55	103.23	509.82	948.27	0	0	0	140	28	214
400	0	0	0	40.7	129	482.25	896.99	0	0	0	140	14	178
400	0	0	0	40.7	129	482.25	896.99	0	0	0	140	28	250
400	0	0	0	48	154.8	455.5	847.25	0	0	0	140	14	220
400	0	0	0	48	154.8	455.5	847.25	0	0	0	140	28	300
0	400	0	0	32.55	103.23	525.1	976.66	0	0	0	140	14	23
0	400	0	0	32.55	103.23	525.1	976.66	0	0	0	140	28	28
0	400	0	0	40.7	129	497.5	925.39	0	0	0	140	14	59
0	400	0	0	40.7	129	497.5	925.39	0	0	0	140	28	61
0	400	0	0	48	154.8	470.79	875.67	0	0	0	140	14	96
0	400	0	0	48	154.8	470.79	875.67	0	0	0	140	28	110
400	0	0	0	32.55	103.23	513.9	955.94	0	4	0	140	14	200
400	0	0	0	32.55	103.23	513.9	955.94	0	4	0	140	28	230
400	0	0	0	40.7	129	486.4	904.7	0	4	0	140	14	220
400	0	0	0	40.7	129	486.4	904.7	0	4	0	140	28	245
400	0	0	0	48	154.8	459	845.9	0	4	0	140	14	383
400	0	0	0	48	154.8	459	845.9	0	4	0	140	28	410
0	400	0	0	32.55	103.23	524.61	975.79	0	4	0	140	14	118
0	400	0	0	32.55	103.23	524.61	975.79	0	4	0	140	28	132
0	400	0	0	40.7	129	497	924.5	0	4	0	140	14	69
0	400	0	0	40.7	129	497	924.5	0	4	0	140	28	79
0	400	0	0	48	154.8	470	874	0	4	0	140	14	36
0	400	0	0	48	154.8	470	874	0	4	0	140	28	53
409	0	0	0	41	102	591	702	0	0	6	22.5	28	398
409	0	0	0	41	102	591	702	0	0	6	22.5	28	459
409	0	0	0	41	102	591	702	0	0	6	35	28	520
409	0	0	0	41	102	591	702	0	0	6	34	28	490
409	0	0	0	41	102	591	702	0	0	6	19	28	581
409	0	0	0	41	102	591	702	0	0	6	33	28	632
482	0	0	0	49	122	630	1170	0	0	0	42.8	7	265
385	0	43	0	49	122	630	1170	0	0	0	42.8	7	305
342	0	86	0	49	122	630	1170	0	0	0	42.8	7	341
300	0	128	0	49	122	630	1170	0	0	0	42.8	7	290
0	0	428	0	49	122	630	1170	0	0	0	42.8	7	82
428	0	0	0	57	114	630	1170	0	0	0	42.8	7	286
428	0	0	0	43	128	630	1170	0	0	0	42.8	7	224
428	0	0	0	57	114	630	1170	0	0	0	42.8	7	244
428	0	0	0	49	122	630	1170	0	0	0	42.8	7	291
428	0	0	0	43	128	630	1170	0	0	0	42.8	7	199
482	0	0	0	49	122	630	1170	0	0	0	42.8	28	338
385	0	43	0	49	122	630	1170	0	0	0	42.8	28	361
342	0	86	0	49	122	630	1170	0	0	0	42.8	28	392
300	0	128	0	49	122	630	1170	0	0	0	42.8	28	346
0	0	428	0	49	122	630	1170	0	0	0	42.8	28	107
428	0	0	0	57	114	630	1170	0	0	0	42.8	28	360
428	0	0	0	43	128	630	1170	0	0	0	42.8	28	280
428	0	0	0	57	114	630	1170	0	0	0	42.8	28	285
428	0	0	0	49	122	630	1170	0	0	0	42.8	28	305
428	0	0	0	43	128	630	1170	0	0	0	42.8	28	255
